# Supplementary material for: Production of Indigo by Recombinant Escherichia coli with Expression of Monooxygenase, Tryptophanase, and Molecular Chaperone
Source: Foods. 2022 Jul 16;11(14):2117. doi: 10.3390/foods11142117 (PMC9320885; doi:10.3390/foods11142117)
Supplement: Supplementary file 1 [file foods-11-02117-s001.zip]

Archive with 1 entries (1 files):
- foods-1788992-supplementary.pdf
